# Supplementary material for: Iroquois Family Genes in Gastric Carcinogenesis: A Comprehensive Review
Source: Genes (Basel). 2023 Mar 1;14(3):621. doi: 10.3390/genes14030621 (PMC10048635; doi:10.3390/genes14030621)
Supplement: Supplementary file 1 [file genes-14-00621-s001.zip]

Archive with 1 entries (1 files):
- genes-2207440-supplementary.pdf
